# Supplementary material for: Assisted sexual coral recruits show high thermal tolerance to the 2023 Caribbean mass bleaching event
Source: PLoS One. 2024 Sep 18;19(9):e0309719. doi: 10.1371/journal.pone.0309719 (PMC11410220; doi:10.1371/journal.pone.0309719)
Supplement: S1 Data — (CSV) [file pone.0309719.s002.csv]

Population type:		Treatment	AR	Assisted Recruits (derived from sexual propagation)
		Comparison populations	PAR	Parental population at a distinct site
			WC	Wild Conspecific adults at the same site as the AR (generallly sought out in a targeted search survey swim)
			WA	Wild Adult assemblage at the same site as the AR (generally sampled in standardized, AGRRA-type survey approach)
			WJ	Wild Recruit assemblage at the same site as the AR (generally sampled in standardized, AGRRA-type survey approach)
			F	juvenile corals derived from fragmentation
Region		MEX	Puerto Morelos, Mexico
		DR	Bayahibe, Dominican Republic
		STX	St Croix, USVI
		CUR	Curacao
		BON	Bonaire
Species	AR	Ofav	Orbicella faveolata
		Oann	O. annularis
		Dlab	Diploria labyrinthiformis
		Apal	Acropora palamta
		Cnat	Colpophyllia natans
		Pstr	Pseudodiploria strigosa
	Wild	Pdig	Porites, digitate (combo of P.divaracata, P. porites, P.furcata, etc)
		Past	Porites astreoides
		Aaga	Agaricia agaricites
		Aten	Agaricia tenuifolia
		Ssid	Siderastrea siderea
		Srad	Siderastraea radians
		Mcav	Montastraea cavernosa
		Pcli	Pseudodiploria clivosa
		Sbou	Solenastrea bournoni
		Sint	Stephanocoenia intersepta
		Fra	Favia fragum
		Acer	Acropora cervicornis
		Dsto	Dichocoenia stokesi
Status score		H	healthy' coloration
		P	Pale coloration
		B	at least part of the colony appears fully white
		D	recently dead (within prior 3 mos)
		O	Other conditions include SCTLD or Predation scars unrelated to bleaching
BMI		scores set to equidistant values between 0 (healthy) and 1 (recently dead),
Bleaching and Mortality Index
NOTE: colony size data is only available in some cases, when AGRRA sampling was employed; included here when available
